# Supplementary material for: The effect of cognitive training on the subjective perception of well-being in older adults
Source: PeerJ. 2016 Dec 21;4:e2785. doi: 10.7717/peerj.2785 (PMC5180580; doi:10.7717/peerj.2785)
Supplement: Data S1 [file peerj-04-2785-s001.zip]

Archive with 1 entries (1 files):
- original_data.sav
